# Supplementary material for: Nano-Heterojunction NO2 Gas Sensor Based on n-ZnO Nanorods/p-NiO Nanoparticles Under UV Illumination at Room Temperature
Source: Nanomaterials (Basel). 2025 Sep 16;15(18):1426. doi: 10.3390/nano15181426 (PMC12472634; doi:10.3390/nano15181426)
Supplement: Supplementary file 1 [file nanomaterials-15-01426-s001.zip]

Archive with 1 entries (1 files):
- nanomaterials-3832549-supplementary.pdf
